# Supplementary material for: Metabolomic Analysis of Fermented Nori Powders: Divergence of Betaine Structural Analogs Production by Three Types of koji Fungal Fermentation
Source: Molecules. 2025 Oct 16;30(20):4104. doi: 10.3390/molecules30204104 (PMC12566454; doi:10.3390/molecules30204104)
Supplement: Supplementary file 1 [file molecules-30-04104-s001.zip]

Archive with 1 entries (1 files):
- molecules-3920905-supplementary.pdf
